# Supplementary material for: StemRegenin-1 Attenuates Endothelial Progenitor Cell Senescence by Regulating the AhR Pathway-Mediated CYP1A1 and ROS Generation
Source: Cells. 2023 Aug 5;12(15):2005. doi: 10.3390/cells12152005 (PMC10417434; doi:10.3390/cells12152005)
Supplement: Supplementary file 1 [file cells-12-02005-s001.zip]

Archive with 1 entries (1 files):
- cells-2518692-supplementary.pdf
